# Supplementary material for: DNA Barcoding and Phylogenomic Analysis of the Genus Fritillaria in China Based on Complete Chloroplast Genomes
Source: Front Plant Sci. 2022 Feb 25;13:764255. doi: 10.3389/fpls.2022.764255 (PMC8914171; doi:10.3389/fpls.2022.764255)
Supplement: Supplementary Figure 1 — Plant morphology of the Fritillaria species in this study. [file Data_Sheet_1.zip]

Archive with 10 entries (10 files):
- Figure S1.PDF
- Figure S2.PDF
- Figure S3.PDF
- Figure S4.PDF
- Figure S5.PDF
- Table S1.DOCX
- Table S2.DOCX
- Table S3.DOCX
- Table S4.DOCX
- Table S5.XLSX
