# Supplementary material for: DNA Barcoding and Phylogenomic Analysis of the Genus Fritillaria in China Based on Complete Chloroplast Genomes
Source: Front Plant Sci. 2022 Feb 25;13:764255. doi: 10.3389/fpls.2022.764255 (PMC8914171; doi:10.3389/fpls.2022.764255)
Supplement: Supplementary Figure 1 — Plant morphology of the Fritillaria species in this study. [file Data_Sheet_1.zip › Table S5.XLSX]

## Sheet: Table S4
SUPPLEMENTARY TABLE 5 | Characteristics of genes and intergenic spacers (IGSs) of Fritillaria, as well as their success rates of species discrimination
	Aligned length (bp)	NO. variable sites (divergence %)		NO. parsimony information sites (divergence %)		NO. InDels (divergence %)		Intraspecific distance		Interspecific distance		Nucleotide diversity (Pi)	Discrimination success
								Range	Mean	Range	Mean		Blast	Distance	Tree-building
gene
accD	1476	59	0.0399729	56	0.0379404	12	0.00813008	0-0.27%	0.0004	0-1.57%	0.0053	0.00514	0.571429	0.571429	0.571429
atpA	1524	33	0.0216535	33	0.0216535	0	0	0-0.66%	0.0005	0-1.18%	0.0046	0.00441	0.5238	0.428571	0.52381
atpB	1497	32	0.0213761	30	0.0200401	0	0	0-0.27%	0.0003	0-0.73%	0.0026	0.00255	0.4762	0.52381	0.47619
atpE	408	7	0.0171569	7	0.0171569	4	0.00980392	0-0.25%	0.0002	0-0.99%	0.004	0.00381	0.0952	0.0952381	0.0952381
atpF*	1396	61	0.0436963	57	0.0408309	62	0.0444126	0-0.15%	0.0006	0-1.58%	0.0063	0.00606	0.7143	0.666667	0.619048
atpH	246	3	0.0121951	3	0.0121951	0	0	0-0.41%	0.0004	0-0.81%	0.0018	0.00173	0.047619	0.047619	0.047619
atpI	744	11	0.0147849	11	0.0147849	0	0	0	0	0-0.94%	0.0026	0.00249	0.2381	0.238095	0.238095
ccsA	966	35	0.0362319	34	0.0351967	0	0	0-0.21%	0.0001	0-1.35%	0.0047	0.0045	0.47619	0.428571	0.380952
cemA	708	34	0.0480226	30	0.0423729	0	0	0-0.15%	0	0-1.46%	0.004	0.00389	0.4286	0.52381	0.428571
clpP*	2037	75	0.0368189	71	0.0348552	54	0.0265096	0-0.36%	0.0004	0-1.38%	0.0053	0.00511	0.9048	0.52381	0.52381
infA	266	21	0.0789474	20	0.075188	39	0.146617	0-0.88%	0.0015	0-4.41%	0.0126	0.01214	0.2857	0.285714	0.238095
matK	1539	72	0.0467836	72	0.0467836	30	0.0194932	0-0.40%	0.0003	0-1.79%	0.007	0.0068	0.761905	0.761905	0.761905
ndhA*	2171	83	0.0382312	81	0.03731	54	0.0248733	0-0.43%	0.0005	0-1.57%	0.0058	0.00561	0.666667	0.52381	0.52381
ndhB*	2216	4	0.00180505	4	0.00180505	36	0.0162455	0	0	0-0.14%	0.0003	0.00025	0.1428	0.142857	0.0952381
ndhC	363	2	0.00550964	1	0.00275482	0	0	0-0.28%	0.0002	0-0.55%	0.0002	0.00022	0	0	0
ndhD	1509	55	0.036448	52	0.0344599	6	0.00397614	0-0.27%	0.0003	0-1.53%	0.0052	0.00504	0.4286	0.47619	0.428571
ndhE	306	5	0.0163399	4	0.0130719	0	0	0-0.33%	0.0002	0-1.31%	0.0019	0.00183	0.0952381	0.142857	0.0952381
ndhF	2281	111	0.0486629	104	0.045594	31	0.0135905	0-0.18%	0.0003	0-1.60%	0.005	0.00481	0.52381	0.571429	0.571429
ndhG	534	14	0.0262172	14	0.0262172	0	0	0	0	0-1.12%	0.0026	0.0025	0.333333	0.333333	0.285714
ndhH	1182	35	0.0296108	34	0.0287648	0	0	0-0.34%	0.0003	0-1.02%	0.0045	0.00436	0.47619	0.47619	0.428571
ndhI	540	16	0.0296296	15	0.0277778	0	0	0-0.37%	0.0003	0-1.30%	0.0034	0.00329	0.380952	0.380952	0.380952
ndhJ	477	12	0.0251572	10	0.0209644	0	0	0-0.21%	0.0001	0-1.26%	0.0032	0.00307	0.333333	0.333333	0.333333
ndhK	895	23	0.0256983	21	0.0234637	23	0.0256983	0-0.23%	0.0001	0-1.03%	0.0032	0.00307	0.47619	0.52381	0.47619
petA	963	18	0.0186916	17	0.0176532	0	0	0-0.21%	0.0003	0-0.93%	0.0024	0.00235	0.333333	0.333333	0.380952
petB*	1505	67	0.0445183	63	0.0418605	27	0.0179402	0-0.41%	0.0005	0-2.07%	0.0052	0.00498	0.761905	0.428571	0.428571
petD*	1274	46	0.0361068	45	0.0353218	35	0.0274725	0-0.16%	0.0002	0-1.53%	0.0046	0.0044	0.666667	0.619048	0.619048
petG	114	1	0.00877193	1	0.00877193	0	0	0-0.88%	0.0008	0-0.88%	0.0023	0.00228	0	0	0
petL	96	4	0.0416667	4	0.0416667	0	0	0	0	0-2.08%	0.0043	0.00409	0.0952381	0.142857	0.0952381
petN	90	3	0.0333333	3	0.0333333	0	0	0	0	0-3.33%	0.0037	0.00576	0.142857	0.142857	0.142857
psaA	2253	30	0.0133156	27	0.011984	0	0	0-0.13%	0.0002	0-3.33%	0.0018	0.0017	0.380952	0.380952	0.380952
psaB	1527	34	0.0222659	28	0.0183366	0	0	0-0.14%	0.0002	0-0.50%	0.0019	0.00183	0.47619	0.47619	0.52381
psaC	246	8	0.0325203	6	0.0243902	0	0	0-0.41%	0.0005	0-1.63%	0.0041	0.00395	0.142857	0.190476	0.190476
psaI	105	2	0.0190476	2	0.0190476	0	0	0	0	0-1.90%	0.0023	0.00222	0.047619	0.047619	0.047619
psaJ	129	2	0.0155039	2	0.0155039	0	0	0	0	0-1.55%	0.0015	0.00143	0.0952381	0.0952381	0.0952381
psbA	1062	29	0.027307	27	0.0254237	0	0	0-0.19%	0.0002	0-0.94%	0.0039	0.00371	0.571429	0.571429	0.571429
psbB	1527	34	0.0222659	32	0.0209561	0	0	0-0.26%	0.0003	0-0.85%	0.0041	0.00392	0.47619	0.619048	0.571429
psbC	1416	20	0.0141243	20	0.0141243	0	0	0-0.28%	0.0002	0-0.78%	0.0021	0.00205	0.47619	0.428571	0.428571
psbD	1062	14	0.0131827	14	0.0131827	0	0	0-0.09%	0.0001	0-0.75%	0.0023	0.00223	0.285714	0.285714	0.285714
psbE	252	5	0.0198413	5	0.0198413	0	0	0-0.83%	0.0007	0-1.67%	0.0007	0.00314	0.047619	0	0.0952381
psbF	120	2	0.0166667	1	0.00833333	0	0	0-0.83%	0.0007	0-1.68%	0.0007	0.00068	0	0	0
psbH	222	10	0.045045	10	0.045045	0	0	0	0	0-2.70%	0.0062	0.00592	0.380952	0.380952	0.380952
psbI	111	2	0.018018	2	0.018018	0	0	0	0	0-1.80%	0.0024	0.00232	0.047619	0.047619	0.047619
psbJ	123	0	0	0	0	0	0	0	0	0	0	0	0	0	0
psbK	192	3	0.015625	3	0.015625	0	0	0	0	0-1.56%	0.003	0.00287	0.0952381	0.0952381	0.0952381
psbL	117	2	0.017094	2	0.017094	0	0	0	0	0-1.70%	0.0042	0.00402	0	0.047619	0.047619
psbM	109	5	0.0458716	3	0.0275229	4	0.0366972	0-1.90%	0.001	0-3.81%	0.0059	0.00576	0.0952381	0.0952381	0.0952381
psbN	132	3	0.0227273	3	0.0227273	0	0	0	0	0-1.52%	0.0019	0.00182	0.142857	0.142857	0.142857
psbT	102	2	0.0196078	2	0.0196078	0	0	0	0	0-1.96%	0.0031	0.00293	0.047619	0.047619	0.047619
psbZ	189	6	0.031746	6	0.031746	0	0	0	0	0-2.12%	0.0042	0.00408	0.142857	0.142857	0.142857
rbcL	1443	35	0.024255	32	0.022176	0	0	0-0.28%	0.0003	0-0.76%	0.0036	0.00345	0.333333	0.428571	0.380952
rpl2*	1501	7	0.00466356	7	0.00466356	10	0.00666223	0	0	0-0.27%	0.0008	0.00079	0.238095	0.285714	0.238095
rpl14	369	7	0.0189702	7	0.0189702	0	0	0	0	0-1.08%	0.0022	0.00215	0.142857	0.142857	0.142857
rpl16*	1474	79	0.0535957	71	0.0481682	100	0.0678426	0-0.51%	0.0007	0-1.98%	0.0071	0.00687	0.7143	0.619048	0.619048
rpl20	354	9	0.0254237	9	0.0254237	0	0	0-0.28%	0.0004	0-1.13%	0.0049	0.00472	0.190476	0.190476	0.238095
rpl22	357	13	0.0364146	12	0.0336134	0	0	0-0.56%	0.0006	0-1.96%	0.0052	0.00499	0.238095	0.285714	0.190476
rpl23	282	0	0	0	0	0	0	0	0	0	0	0	0	0	0
rpl32	195	6	0.0307692	6	0.0307692	21	0.107692	0-0.57%	0.0005	0-1.72%	0.0063	0.0061	0.190476	0.238095	0.285714
rpl33	204	5	0.0245098	5	0.0245098	0	0	0	0	0	0.0025	0.00244	0.238095	0.238095	0.238095
rpl36	114	1	0.00877193	1	0.00877193	0	0	0	0	0	0.0007	0.0007	0.047619	0.047619	0.047619
rpoA	1008	34	0.0337302	31	0.030754	9	0.00892857	0-0.50%	0.0005	0-1.30%	0.0057	0.00552	0.52381	0.52381	0.619048
rpoB	3213	51	0.015873	48	0.0149393	6	0.00186741	0-0.03%	0.0001	0-0.65%	0.0023	0.00224	0.52381	0.47619	0.52381
rpoC1*	2851	83	0.0291126	82	0.0287618	77	0.0270081	0-0.14%	0.0001	0-1.16%	0.004	0.00387	0.857143	0.904762	0.857143
rpoC2	4149	113	0.0272355	103	0.0248253	24	0.00578453	0-0.19%	0.0002	0-0.99%	0.0034	0.00325	0.571429	0.571429	0.666667
rps2	711	13	0.0182841	13	0.0182841	0	0	0-0.28%	0.0004	0-0.98%	0.0031	0.003	0.190476	0.238095	0.190476
rps3	657	22	0.0334855	20	0.0304414	0	0	0-0.30%	0.0002	0-1.83%	0.0044	0.00419	0.571429	0.571429	0.571429
rps4	606	8	0.0132013	8	0.0132013	0	0	0-0.17%	0.0001	0-0.83%	0.0019	0.0018	0.190476	0.190476	0.190476
rps7	468	2	0.0042735	2	0.0042735	0	0	0	0	0	0.002	0.00192	0	0	0
rps8	399	7	0.0175439	7	0.0175439	0	0	0-0.25%	0.0002	0-1.00%	0.0033	0.00321	0.142857	0.142857	0.142857
rps11	417	18	0.0431655	18	0.0431655	0	0	0-0.48%	0.0004	0-2.16%	0.0039	0.0038	0.285714	0.238095	0.285714
rps12*	919	4	0.00435256	4	0.00435256	6	0.00652884	0	0	0	0.0004	0.00038	0.2381	0.190476	0.142857
rps14	303	4	0.0132013	3	0.00990099	0	0	0-0.33%	0.0002	0-0.66%	0.001	0.00096	0.142857	0.142857	0.142857
rps15	273	11	0.040293	10	0.03663	0	0	0-1.10%	0.0009	0-1.47%	0.0034	0.00333	0.142857	0.190476	0.190476
rps16*	1474	79	0.0535957	48	0.0325645	55	0.0373134	0-0.18%	0.0002	0-1.52%	0.0069	0.00661	0.52381	0.52381	0.52381
rps18	306	4	0.0130719	4	0.0130719	0	0	0	0	0-1.31%	0.0016	0.0015	0.0952381	0.0952381	0.0952381
rps19	285	14	0.0491228	13	0.045614	3	0.0105263	0-0.35%	0.0001	0-3.19%	0.0073	0.00705	0.190476	0.190476	0.0952381
rrn4.5	103	0	0	0	0	0	0	0	0	0	0	0	0	0	0
rrn5	121	0	0	0	0	0	0	0	0	0	0	0	0	0	0
rrn16	1491	0	0	0	0	0	0	0	0	0	0	0	0	0	0
rrn23	2811	6	0.00213447	5	0.00177873	1	0.000355745	0	0	0-0.14%	0.0003	0.00026	0.142857	0.142857	0.190476
trnA-UGC*	887	4	0.00450958	4	0.00450958	12	0.0135287	0	0	0-0.34%	0.0004	0.00039	0.190476	0.0952381	0.0952381
trnC-GCA	81	0	0	0	0	0	0	0	0	0	0	0	0	0	0
trnD-GUC	74	1	0.0135135	1	0.0135135	0	0	0	0	0-1.35%	0.0042	0.00393	0	0	0
trnE-UUC	73	0	0	0	0	0	0	0	0	0	0	0	0	0	0
trnF-GAA	73	0	0	0	0	0	0	0	0	0	0	0	0	0	0
trnfM-CAU	74	0	0	0	0	0	0	0	0	0	0	0	0	0	0
trnG-GCC*	772	31	0.0401554	29	0.0375648	9	0.011658	0-0.40%	0.0004	0-1.46%	0.0052	0.005	0.4762	0.380952	0.380952
trnG-UCC	71	0	0	0	0	0	0	0	0	0	0	0	0	0	0
trnH-GUG	75	0	0	0	0	0	0	0	0	0	0	0	0	0	0
trnI-CAU	74	0	0	0	0	0	0	0	0	0	0	0	0	0	0
trnI-GAU*	1010	8	0.00792079	8	0.00792079	2	0.0019802	0	0	0-0.69%	0.0014	0.00135	0.2381	0.0952381	0.0952381
trnK-UUU*	2761	150	0.0543281	149	0.053966	87	0.0315103	0-1.17%	0.001	0-2.72%	0.0096	0.00922	0.809524	0.761905	0.714286
trnL-CAA	81	0	0	0	0	0	0	0	0	0	0	0	0	0	0
trnL-UAA*	621	22	0.0354267	21	0.0338164	7	0.0112721	0-0.16%	0.0003	0-1.14%	0.0047	0.00451	0.619048	0.571429	0.619048
trnL-UAG	80	1	0.0125	1	0.0125	0	0	0	0	0-1.25%	0.001	0.001	0.047619	0	0.047619
trnM-CAU	72	0	0	0	0	0	0	0	0	0	0	0	0	0	0
trnN-GUU	72	1	0.0138889	1	0.0138889	0	0	0	0	0-1.39%	0.0012	0.00111	0.047619	0.047619	0.047619
trnP-UGG	74	0	0	0	0	0	0	0	0	0	0	0	0	0	0
trnQ-UUG	72	2	0.0277778	2	0.0277778	0	0	0-1.39%	0.0012	0-2.78%	0.0049	0.00471	0.047619	0.047619	0.047619
trnR-ACG	74	0	0	0	0	0	0	0	0	0	0	0	0	0	0
trnR-UCU	74	0	0	0	0	0	0	0	0	0	0	0	0	0	0
trnS-GCU	90	1	0.0111111	1	0.0111111	0	0	0	0	0	0	0.00244	0	0	0
trnS-GGA	87	0	0	0	0	0	0	0	0	0	0	0	0	0	0
trnS-UGA	93	0	0	0	0	0	0	0	0	0	0	0	0	0	0
trnT-GGU	72	0	0	0	0	0	0	0	0	0	0	0	0	0	0
trnT-UGU	73	1	0.0136986	1	0.0136986	0	0	0	0	0-1.37%	0.0015	0.00144	0.047619	0.047619	0.047619
trnV-GAC	72	0	0	0	0	6	0.0833333	0	0	0	0	0	0	0	0
trnV-UAC*	683	9	0.0131772	7	0.0102489	0	0	0-0.15%	0.0002	0-0.89%	0.0016	0.00157	0.2381	0.190476	0.190476
trnW-CCA	74	0	0	0	0	0	0	0	0	0	0	0	0	0	0
trnY-GUA	84	0	0	0	0	0	0	0	0	0	0	0	0	0	0
ycf2	6699	57	0.00850873	55	0.00821018	102	0.0152262	0-0.11%	0.0001	0-0.33%	0.001	0.00102	0.714286	0.619048	0.619048
ycf3*	1988	71	0.0357143	70	0.0352113	41	0.0206237	0-0.26%	0.0003	0-1.45%	0.0057	0.00553	0.619048	0.47619	0.47619
ycf4	555	16	0.0288288	16	0.0288288	0	0	0-0.18%	0.0002	0-1.62%	0.0058	0.00557	0.380952	0.380952	0.380952
ycf15	231	0	0	0	0	144	0.623377	0	0	0	0	0	0	0	0
ycf68	378	1	0.0026455	1	0.0026455	0	0	0	0	0-0.26%	0.0002	0.00021	0.047619	0.047619	0.047619
IGS
accD-psaI	870	65	0.0747126	63	0.0724138	45	0.0517241	0-0.13%	0.0009	0-4.26%	0.0137	0.01324	0.5238	0.428571	0.333333
atpA-atpF	80	3	0.0375	3	0.0375	2	0.025	0-2.56%	0.0015	0-3.85%	0.0024	0.00241	0.0476	0.047619	0.047619
atpB-rbcL	638	21	0.0329154	21	0.0329154	22	0.0344828	0-0.16%	0.0002	0-1.94%	0.0053	0.00513	0.4286	0.333333	0.333333
atpF-atpH	528	32	0.0606061	32	0.0606061	60	0.113636	0-0.40%	0.0004	0-2.91%	0.0094	0.00827	0.4762	0.571429	0.47619
atpI-rps2	268	11	0.0410448	10	0.0373134	31	0.115672	0-0.41%	0.0002	0-2.53%	0.0062	0.00573	0.3333	0.285714	0.142857
ccsA-ndhD	177	18	0.101695	18	0.101695	5	0.0282486	0-0.58%	0.0005	0-8.14%	0.0204	0.01973	0.238095	0.238095	0.0952381
cemA-petA	242	9	0.0371901	9	0.0371901	20	0.0826446	0	0	0-2.25%	0.0056	0.00567	0.3333	0.333333	0.238095
clpP-psbB	498	25	0.0502008	24	0.0481928	36	0.0722892	0-0.43%	0.0005	0-1.95%	0.0062	0.006	0.4762	0.47619	0.47619
infA-rps8	123	5	0.0406504	4	0.0325203	2	0.0162602	0-0.83%	0.0002	0-3.31%	0.0042	0.0041	0.1905	0.190476	0.190476
ndhB-rps7	315	10	0.031746	10	0.031746	24	0.0761905	0-0.32%	0.0003	0-2.59%	0.0045	0.00354	0.1429	0.142857	0.142857
ndhC-trnV-UAC	765	39	0.0509804	36	0.0470588	2	0.00261438	0-0.87%	0.0007	0-2.18%	0.0075	0.00724	0.5714	0.666667	0.571429
ndhD-psaC	128	7	0.0546875	6	0.046875	6	0.046875	0-1.59%	0.0009	0-3.17%	0.0035	0.0034	0.190476	0.142857	0.142857
ndhE-ndhG	198	18	0.0909091	16	0.0808081	22	0.111111	0-0.53%	0.0003	0-4.26%	0.0111	0.01057	0.381	0.333333	0.333333
ndhF-rpl32	481	23	0.047817	23	0.047817	81	0.168399	0-0.51%	0.0004	0-2.09%	0.0079	0.00752	0.714286	0.380952	0.380952
ndhG-ndhI	402	38	0.0945274	38	0.0945274	15	0.0373134	0-0.53%	0.0009	0-5.79%	0.0115	0.01346	0.333333	0.285714	0.285714
ndhH-rps15	98	4	0.0408163	4	0.0408163	5	0.0510204	0-1.06%	0.0011	0-2.15%	0.0076	0.00753	0.142857	0.0952381	0.0952381
ndhJ-ndhK	75	3	0.04	3	0.04	0	0	0	0	0-4.00%	0.0065	0.00624	0.142857	0.142857	0.142857
ndhI-ndhA	95	5	0.0526316	5	0.0526316	7	0.0736842	0	0	0-3.41%	0.0121	0.01167	0.142857	0.0952381	0.0952381
petA-psbJ	834	42	0.0503597	40	0.0479616	95	0.113909	0-0.37%	0.0005	0-2.25%	0.0074	0.00735	0.47619	0.47619	0.47619
petB-petD	217	14	0.0645161	14	0.0645161	12	0.0552995	0-0.49%	0.0003	0-4.88%	0.0113	0.01048	0.2381	0.238095	0.190476
petD-rpoA	256	31	0.121094	34	0.132812	29	0.113281	0-0.49%	0.0007	0-7.21%	0.0172	0.01168	0.428571	0.333333	0.238095
petG-trnW-CCA	103	13	0.126214	13	0.126214	10	0.0970874	0	0	0-9.68%	0.0187	0.01888	0.2857	0.238095	0.238095
petL-petG	178	9	0.0505618	8	0.0449438	2	0.011236	0-0.57%	0.0003	0-2.27%	0.0061	0.00587	0.238095	0.238095	0.190476
petN-psbM	178	16	0.0898876	14	0.0786517	75	0.421348	0-1.70%	0.0016	0-6.72%	0.0117	0.00931	0.0952381	0.190476	0.142857
psaA-ycf3	634	34	0.0536278	37	0.0583596	33	0.0520505	0-0.33%	0.0005	0-2.74%	0.0101	0.00918	0.761905	0.428571	0.380952
psaB-psaA	25	0	0	0	0	0	0	0	0	0	0	0	0	0	0
psaC-ndhE	447	39	0.0872483	39	0.0872483	53	0.118568	0-0.25%	0.0002	0-4.82%	0.0121	0.01165	0.380952	0.380952	0.380952
psaJ-rpl33	570	91	0.159649	57	0.1	19	0.0333333	0-10.74%	0.0077	0-14.29%	0.0219	0.01565	0.666667	0.333333	0.380952
psaI-ycf4	368	21	0.0570652	22	0.0597826	9	0.0244565	0-0.28%	0.0004	0-2.51%	0.0082	0.00788	0.5238	0.52381	0.47619
psbA-trnK-UUU	232	12	0.0517241	14	0.0603448	24	0.103448	0-0.46%	0.0001	0-2.79%	0.008	0.00656	0.2857	0.285714	0.238095
psbB-psbT	199	15	0.0753769	14	0.0703518	24	0.120603	0-0.54%	0.0002	0-3.43%	0.0084	0.00846	0.52381	0.47619	0.47619
psbC-trnS-UGA	137	12	0.0875912	11	0.080292	6	0.0437956	0-0.15%	0.0016	0-6.77%	0.0197	0.0193	0.0952381	0	0
psbE-petL	1292	80	0.0619195	75	0.0580495	106	0.0820433	0-0.43%	0.0006	0-2.49%	0.0086	0.00647	0.619	0.619048	0.47619
psbF-psbE	15	0	0	0	0	0	0	0	0	0	0	0	0	0	0
psbH-petB	127	3	0.023622	3	0.023622	2	0.015748	0	0	0-1.6%	0.0041	0.00398	0.0952381	0.047619	0
psbJ-psbL	125	6	0.048	5	0.04	10	0.08	0-0.83%	0.001	0-1.74%	0.0054	0.0056	0.190476	0.190476	0.142857
psbK-psbI	153	18	0.117647	18	0.117647	15	0.0980392	0-1.48%	0.001	0-7.20%	0.0254	0.02531	0.381	0.333333	0.380952
psbL-psbF	22	1	0.0454545	0	0	0	0	0-4.55%	0.0022	0-4.55%	0.0012	0.00125	0	0	0
psbI-trnS-GCU	86	1	0.0116279	1	0.0116279	1	0.0116279	0	0	0-1.18%	0.0027	0.00258	0.047619	0	0
psbM-trnD-GUC	1157	85	0.0734659	82	0.0708729	163	0.140882	0-0.80%	0.00088	0-3.63%	0.0113	0.00999	0.714286	0.190476	0.380952
psbN-psbH	116	0	0	0	0	5	0.0431034	0	0	0	0	0	0.047619	0	0
psbT-psbN	58	2	0.0344828	2	0.0344828	0	0	0-1.72%	0.0015	0-3.45%	0.0041	0.00402	0	0	0
psbZ-trnG-UCC	333	26	0.0780781	26	0.0780781	65	0.195195	0-0.36%	0.0003	0-5.02%	0.0096	0.00864	0.571429	0.428571	0.380952
rbcL-accD	780	34	0.0435897	32	0.0410256	104	0.133333	0-0.56%	0.0006	0-2.68%	0.0071	0.00675	0.619048	0.380952	0.380952
rpl14-rpl16	140	8	0.0571429	8	0.0571429	14	0.1	0-0.79%	0.0011	0-3.17%	0.0057	0.00547	0.2857	0.238095	0.238095
rpl16-rps3	165	30	0.181818	25	0.151515	12	0.0727273	0-5.30%	0.0024	0-16.15%	0.0252	0.01941	0.285714	0.238095	0.238095
rpl20-rps12	792	31	0.0391414	30	0.0378788	23	0.0290404	0-0.52%	0.0005	0-1.43%	0.0052	0.00489	0.571429	0.619048	0.619048
rpl22-rps19	204	31	0.151961	30	0.147059	31	0.151961	0-2.56%	0.0034	0-12.31%	0.0317	0.02336	0.380952	0.238095	0.0952381
rpl23-trnI-CAU	165	1	0.00606061	1	0.00606061	0	0	0	0	0-0.61%	0	0.00048	0.047619	0.047619	0.047619
rpl2-rpl23	24	0	0	0	0	0	0	0	0	0	0	0	0	0	0
rpl32-trnL-UAG	790	96	0.121519	95	0.120253	51	0.064557	0-0.95%	0.0008	0-6.98%	0.0181	0.01693	0.8095	0.619048	0.571429
rpl33-rps18	194	16	0.0824742	16	0.0824742	54	0.278351	0-1.09%	0.0006	0-4.08%	0.0149	0.0094	0.47619	0.428571	0.333333
rpl36-infA	110	6	0.0545455	6	0.0545455	7	0.0636364	0	0	0-2.91%	0.008	0.00767	0.285714	0.238095	0.238095
rpoA-rps11	70	2	0.0285714	1	0.0142857	1	0.0142857	0-1.45%	0.0004	0-2.90%	0.0016	0.00156	0.047619	0.047619	0.047619
rpoB-trnC-GCA	694	47	0.0677233	42	0.0605187	73	0.105187	0-0.46%	0.0008	0-2.50%	0.0113	0.00944	0.5238	0.47619	0.47619
rpoC1-rpoB	27	1	0.037037	1	0.037037	1	0.037037	0	0	0-3.85%	0.0032	0.00307	0	0.047619	0.047619
rpoC2-rpoC1	173	15	0.0867052	15	0.0867052	6	0.0346821	0-1.19%	0.0013	0-5.33%	0.0112	0.01078	0.285714	0.285714	0.285714
rps11-rpl36	139	7	0.0503597	7	0.0503597	12	0.0863309	0-0.76%	0.0007	0-5.51%	0.0086	0.00846	0.190476	0.142857	0.190476
rps12-clpP	245	10	0.0408163	13	0.0530612	13	0.0530612	0-0.65%	0.0012	0-3.42%	0.0138	0.01285	0.238095	0.285714	0.285714
rps12-trnV-GAC	1865	20	0.0107239	19	0.0101877	52	0.027882	0-0.06%	0	0-0.44%	0.0016	0.00153	0.428571	0.47619	0.428571
rps14-psaB	134	6	0.0447761	6	0.0447761	1	0.00746269	0-0.75%	0.0006	0-3.01%	0.0035	0.00341	0.142857	0.142857	0.142857
rps15-ycf1	424	51	0.120283	52	0.122642	27	0.0636792	0-1.78%	0.0017	0-7.61%	0.0218	0.01724	0.4762	0.571429	0.52381
rps16-trnQ-UUG	475	56	0.117895	39	0.0821053	155	0.326316	0-0.37%	0.0006	0-6.49%	0.0151	0.01809	0.52381	0.428571	0.428571
rps18-rpl20	283	19	0.0671378	18	0.0636042	9	0.0318021	0-0.36%	0.0005	0-2.91%	0.0077	0.00743	0.380952	0.285714	0.285714
rps19-trnH-GUG	143	3	0.020979	3	0.020979	5	0.034965	0	0	0-2.17%	0.0048	0.0046	0.142857	0.047619	0.047619
rps2-rpoC2	245	10	0.0408163	9	0.0367347	18	0.0734694	0-0.45%	0.0003	0-1.81%	0.0056	0.0057	0.428571	0.285714	0.285714
rps3-rpl22	56	4	0.0714286	4	0.0714286	2	0.0357143	0-1.85%	0.0015	0-3.70%	0.0081	0.00777	0.0952381	0.142857	0.0952381
rps4-trnT-UGU	346	22	0.0635838	22	0.0635838	23	0.066474	0-0.59%	0.0007	0-2.97%	0.0113	0.01129	0.4286	0.428571	0.47619
rps7-rps12	58	0	0	0	0	0	0	0	0	0	0	0	0	0	0
rps8-rpl14	224	15	0.0669643	16	0.0714286	27	0.120536	0-0.50%	0.0006	0-3.55%	0.0128	0.01244	0.381	0.380952	0.428571
rrn16-trnI-GAU	299	6	0.0200669	6	0.0200669	55	0.183946	0-0.41%	0.0003	0-1.37%	0.0039	0.00442	0.190476	0.190476	0.190476
rrn23-rrn4.5	98	1	0.0102041	1	0.0102041	0	0	0	0	0-1.02%	0.0008	0.00082	0.047619	0.047619	0.047619
rrn4.5-rrn5	227	24	0.105727	24	0.105727	11	0.0484581	0	0	0-9.72%	0.0094	0.0094	0.1429	0.238095	0.190476
rrn5-trnR-ACG	270	8	0.0296296	8	0.0296296	20	0.0740741	0	0	0-2.00%	0.0099	0.01015	0.2857	0.333333	0.285714
trnA-UGC-rrn23	146	2	0.0136986	1	0.00684932	1	0.00684932	0-1.38%	0.0002	0-1.38%	0.0008	0.00074	0.047619	0	0
trnC-GCA-petN	563	42	0.0746004	43	0.0763766	213	0.37833	0-0.55%	0.0005	0-8.13%	0.0157	0.01372	0	0.190476	0.190476
trnD-GUC-trnY-GUA	350	44	0.125714	42	0.12	25	0.0714286	0-4.21%	0.003	0-6.69%	0.0238	0.02053	0.7143	0.52381	0.571429
trnE-UUC-trnT-GGU	750	81	0.108	78	0.104	114	0.152	0-0.91%	0.0011	0-5.54%	0.0172	0.01335	0.7143	0.761905	0.428571
trnF-GAA-ndhJ	774	52	0.0671835	53	0.0684755	161	0.20801	0-0.39%	0.0004	0-3.08%	0.0109	0.0105	0.6667	0.666667	0.47619
trnfM-CAU-rps14	170	8	0.0470588	8	0.0470588	3	0.0176471	0-0.6%	0.0005	0-3.57%	0.0076	0.00735	0.142857	0.190476	0.0952381
trnG-GCC-trnR-UCU	213	14	0.0657277	13	0.0610329	102	0.478873	0-3.26%	0.0026	0-5.16%	0.0078	0.00322	0.2381	0.190476	0.047619
trnG-UCC-trnfM-CAU	184	10	0.0543478	10	0.0543478	0	0	0-0.54%	0.0005	0-3.26%	0.0073	0.00701	0.190476	0.190476	0.142857
trnH-GUG-psbA	179	8	0.0446927	8	0.0446927	10	0.0558659	0-1.72%	0.0003	0-4.60%	0.005	0.00376	0.1429	0.047619	0.047619
trnH-GUG-rpl2	47	3	0.0638298	3	0.0638298	0	0	0	0	0-4.26%	0.0084	0.00814	0.047619	0.0952381	0.047619
trnI-CAU-ycf2	68	0	0	0	0	0	0	0	0	0	0	0	0	0	0
trnI-GAU-trnA-UGC	63	0	0	0	0	0	0	0	0	0	0	0	0	0	0
trnK-UUU-rps16	785	83	0.105732	81	0.103185	69	0.0878981	0-0.86%	0.0009	0-5.21%	0.0157	0.01293	0.7619	0.571429	0.571429
trnL-CAA-ndhB	570	8	0.0140351	7	0.0122807	22	0.0385965	0-0.18%	0.0002	0-0.73%	0.0018	0.00171	0.2857	0.285714	0.285714
trnL-UAA-trnF-GAA	228	23	0.100877	22	0.0964912	26	0.114035	0-3.24%	0.0013	0-6.32%	0.009	0.00524	0.47619	0.285714	0.333333
trnL-UAG-ccsA	85	14	0.164706	14	0.164706	3	0.0352941	0-2.44%	0.0005	0-9.76%	0.0119	0.01542	0.142857	0.190476	0.190476
trnM-CAU-atpE	207	24	0.115942	19	0.0917874	15	0.0724638	0-4.21%	0.0003	0-4.89%	0.0129	0.01214	0.2381	0.380952	0.238095
trnN-GUU-ycf1	316	3	0.00949367	3	0.00949367	0	0	0	0	0-0.94%	0.001	0.001	0.047619	0.047619	0.047619
trnP-UGG-psaJ	354	21	0.059322	19	0.0536723	17	0.0480226	0-1.49%	0.0004	0-3.00%	0.012	0.01168	0.4762	0.285714	0.333333
trnQ-UUG-psbK	338	14	0.0414201	14	0.0414201	10	0.0295858	0-0.3%	0.0001	0-2.43%	0.0068	0.00663	0.381	0.238095	0.238095
trnR-ACG-trnN-GUU	511	13	0.0254403	12	0.0234834	31	0.0606654	0-0.21%	0.0001	0-1.04%	0.0031	0.00301	0.380952	0.333333	0.333333
trnR-UCU-atpA	139	11	0.0791367	13	0.0935252	23	0.165468	0-1.65%	0.0011	0-5.17%	0.0115	0.01038	0.381	0.238095	0.285714
trnS-GCU-trnG-GCC	832	49	0.0588942	48	0.0576923	165	0.198317	0-0.57%	0.0003	0-3.16%	0.0104	0.00944	0.857143	0.428571	0.380952
trnS-GGA-rps4	342	32	0.0935673	32	0.0935673	16	0.0467836	0-4.09%	0.0017	0-7.41%	0.0152	0.01483	0.666667	0.285714	0.380952
trnS-UGA-psbZ	194	16	0.0824742	16	0.0824742	1	0.00515464	0-1.03%	0.0002	0-4.64%	0.0089	0.00862	0.333333	0.333333	0.333333
trnT-GGU-psbD	1175	67	0.0570213	67	0.0570213	62	0.052766	0-0.459%	0.0003	0-2.47%	0.0097	0.00903	0.857143	0.666667	0.571429
trnT-UGU-trnL-UAA	934	97	0.103854	96	0.102784	252	0.269807	0-0.386%	0.0006	0-4.34%	0.0159	0.013	0.809524	0.666667	0.428571
trnV-GAC-rrn16	226	0	0	0	0	0	0	0	0	0	0	0	0	0	0
trnV-UAC-trnM-CAU	163	8	0.0490798	7	0.0429448	1	0.00613497	0-0.62%	0.0001	0-2.47%	0.0039	0.00378	0.238095	0.238095	0.238095
trnW-CCA-trnP-UGG	183	11	0.0601093	12	0.0655738	10	0.0546448	0-0.58%	0.0008	0-3.61%	0.0113	0.00635	0.619048	0.238095	0.142857
trnY-GUA-trnE-UUC	59	3	0.0508475	3	0.0508475	0	0	0-1.69%	0.0012	0-5.08%	0.005	0.00486	0.0476	0.0952381	0.047619
ycf15-trnL-CAA	698	9	0.012894	9	0.012894	23	0.0329513	0-0.14%	7e-05	0-1.01%	0.007	0.00258	0.2857	0.190476	0.238095
ycf3-trnS-GGA	594	28	0.047138	27	0.0454545	49	0.0824916	7.1e-05	0.0007	0-1.78%	0.0026	0.00647	0.619048	0.571429	0.428571
ycf4-cemA	810	64	0.0790123	108	0.133333	0	0	0-0.81%	0.0001	0-1.903%	0.0301	0.01625	0.5238	0.47619	0
Intron containing gene is indicated by one asterisk.
